# Supplementary material for: Biocatalytic Synthesis of Coumarin S-Glycosides: Towards Non-Cytotoxic Probes for Biomedical Imaging and Sensing
Source: Molecules. 2024 Mar 16;29(6):1322. doi: 10.3390/molecules29061322 (PMC10974290; doi:10.3390/molecules29061322)
Supplement: Supplementary file 1 [file molecules-29-01322-s001.zip]

Archive with 1 entries (1 files):
- molecules-2912421-supplementary.pdf
